# Supplementary material for: Structural asymmetry governs the assembly and GTPase activity of McrBC restriction complexes
Source: Nat Commun. 2020 Nov 20;11:5907. doi: 10.1038/s41467-020-19735-4 (PMC7680126; doi:10.1038/s41467-020-19735-4)
Supplement: Supplementary file 4 — Source Data [file 41467_2020_19735_MOESM4_ESM.xlsx]

## Sheet: GTP hydrolysis data
	Fig. S1i						Fig. 4d
			GTP hydrolysis rate ( mM [Pi] mM-1 McrB h-1 )						GTP hydrolysis rate ( mM [Pi] mM-1 McrB h-1 )
		Experiment 1	Experiment 2	Experiment 3					-McrC			+McrC
	WT	163.975	138.509	161.824				Experiment 1	Experiment 2	Experiment 3	Experiment 1	Experiment 2	Experiment 3
	R360A	287.771	264.393	277.55			WT	163.975	138.509	161.824	601.203	560.388	664.335
	R414A	326.739	336.697	412.01			N410A	15.3184	15.685	12.0845	14.9563	21.7445	19.3927
	D420A	291.798	288.853	417.966			D413A	10.7096	10.7985	11.4438	13.3661	13.2648	11.735
	R424A	235.288	225.312	289.364			N359A	102.62	91.9755	100.977	110.584	99.989	83.644
	Y530A	291.636	310.422	394.962
									+McrC R263A			+McrC R263K
	Values indicate rates from three independent experiments							Experiment 1	Experiment 2	Experiment 3	Experiment 1	Experiment 2	Experiment 3
	using multiple independently purified batches of protein						WT	134.177	140.17	150.878	422.534	389.523	421.081
	Fig. 2d						Values indicate rates from three independent experiments
			GTP hydrolysis rate ( mM [Pi] mM-1 McrB h-1 )				using multiple independently purified batches of protein
		Experiment 1	Experiment 2	Experiment 3
	WT	163.975	138.509	161.824
	K221A	39.983	37.5775	36.8824
	T222A	45.0504	51.9581	60.8452
	W223A	10.8106	8.23809	13.3775
	D356A	23.7259	25.5714	27.8002
	E357A	6.19509	8.37736	6.76546
	E375A	148.05	150.516	107.105
	D377A	160.847	150.407	139.512
	K378A	163.975	138.509	161.824
	N410A	10.3184	15.685	12.0845
	D413A	10.7096	10.7985	11.4438
	R425A	43.9918	36.104	31.1883
	R426A	39.6663	40.6482	38.9796
	H501A	117.027	112.363	107.98
	Values indicate rates from three independent experiments
	using multiple independently purified batches of protein
